# Supplementary material for: Transcriptome Sequencing Reveals Novel Candidate Genes for Cardinium hertigii-Caused Cytoplasmic Incompatibility and Host-Cell Interaction
Source: mSystems. 2017 Nov 21;2(6):e00141-17. doi: 10.1128/mSystems.00141-17 (PMC5698495; doi:10.1128/mSystems.00141-17)
Supplement: TABLE S2 [file sys006172150st2.xlsx]

## Sheet: Sheet1
Table S2. Classification of expression level of cEper1 genes in female and male Encarsia wasps
classified as highly expressed
classified as moderately expressed
classified as low expressed
Locus_tags from Penz et al. 2012	Current GenBank locus_tag	old GenBank locus_tag	Mean normalized counts of cEper1 expression in males	Mean normalized counts of cEper1 expression in females	Mean normalized counts of cEper1 expression over all samples
		RI14_RS03895	62868.3	65788.2	64328.3
CAHE_0757	AL022_RS03480	RI14_RS03465	20609.3	20836	20722.7
CAHE_0254	AL022_RS01165	RI14_RS01155	12846.4	15049.2	13947.8
CAHE_0050	AL022_RS00235	RI14_RS00230	6213.65	6687.04	6450.34
CAHE_0677	AL022_RS03100	RI14_RS03085	4061.27	5767.91	4914.59
CAHE_0016	AL022_RS00080	RI14_RS00080	4122.89	4532.76	4327.83
CAHE_0796	AL022_RS03700	RI14_RS03685	4041.78	3633.24	3837.51
CAHE_0390	AL022_RS01795	RI14_RS01785	3157.24	3404.74	3280.99
CAHE_0330	AL022_RS01520	RI14_RS01510	2685.34	3742.38	3213.86
CAHE_0458	AL022_RS02130	RI14_RS02120	2793.76	3384.83	3089.3
CAHE_0338	AL022_RS01560	RI14_RS01550	2191.78	3822.27	3007.02
CAHE_0536	AL022_RS02455	RI14_RS02445	2809.85	2848.35	2829.1
CAHE_0406	AL022_RS01865	RI14_RS01855	2163.95	3007.94	2585.95
CAHE_0069	AL022_RS00330	RI14_RS00325	2079.87	3050.12	2564.99
CAHE_0339	AL022_RS01565	RI14_RS01555	1783.38	3335.95	2559.67
CAHE_0112	AL022_RS00520	RI14_RS00515	2095.52	2970.83	2533.17
CAHE_0352	AL022_RS01610	RI14_RS01600	2693.76	2240.37	2467.06
CAHE_0394	AL022_RS01815	RI14_RS01805	2518.37	2375.52	2446.95
CAHE_0182	AL022_RS00835	RI14_RS00830	2318.04	2568.79	2443.42
CAHE_0315	AL022_RS01425	RI14_RS01415	2351.72	2489.25	2420.49
CAHE_0417	AL022_RS01915	RI14_RS01905	1942.53	2725.13	2333.83
CAHE_0586	AL022_RS02665	RI14_RS02655	1809.34	2379.94	2094.64
CAHE_0255	AL022_RS01170	RI14_RS01160	2028.21	2145.25	2086.73
CAHE_p0065	AL022_RS04180	RI14_RS04160	2438.33	1611.28	2024.8
CAHE_p0043	AL022_RS04095	RI14_RS04075	2467.79	1535.99	2001.89
CAHE_0105	AL022_RS00485	RI14_RS00480	1978.97	1974.7	1976.83
CAHE_0268	AL022_RS01215	RI14_RS01205	2051.72	1842.25	1946.99
CAHE_0148	AL022_RS00690	RI14_RS00685	1637.91	2092.49	1865.2
CAHE_0348	AL022_RS01590	RI14_RS01580	2070.44	1625.54	1847.99
CAHE_0748	AL022_RS03435	RI14_RS03420	1964.66	1726.62	1845.64
CAHE_0745	AL022_RS03420	RI14_RS03405	1556.52	1944.46	1750.49
CAHE_0662	AL022_RS03025	RI14_RS03010	1900.02	1538.92	1719.47
		RI14_RS04070	1255.14	2053.5	1654.32
CAHE_0435	AL022_RS02005	RI14_RS01995	1897.42	1391.06	1644.24
CAHE_p0007	AL022_RS03945	RI14_RS03930	1942.17	1306.43	1624.3
CAHE_0145	AL022_RS00675	RI14_RS00670	1296.74	1923.82	1610.28
CAHE_p0001	AL022_RS03915	RI14_RS03900	1793.39	1354.8	1574.1
CAHE_0676	AL022_RS03095	RI14_RS03080	1450.2	1638.49	1544.34
CAHE_p0003	AL022_RS03925	RI14_RS03910	1718.12	1368.27	1543.2
CAHE_0803	AL022_RS03730	RI14_RS03715	1667.95	1281.73	1474.84
CAHE_0404	AL022_RS01855	RI14_RS01845	1473.66	1442.18	1457.92
CAHE_p0014	AL022_RS03970	RI14_RS03950	1777.58	1134.78	1456.18
CAHE_0441	AL022_RS02045	RI14_RS02035	1320.89	1517.66	1419.27
	AL022_RS00095	RI14_RS04130	1846.87	965.048	1405.96
CAHE_0827	AL022_RS03840	RI14_RS03815	1582.73	1221.22	1401.97
CAHE_0738	AL022_RS03385	RI14_RS03370	1571.27	1216.65	1393.96
CAHE_0823	AL022_RS03825	RI14_RS03800	1574.56	1198.67	1386.61
CAHE_0594	AL022_RS02710	RI14_RS02700	1619.9	1142.9	1381.4
CAHE_p0064	AL022_RS04175	RI14_RS04155	1354.91	1357.27	1356.09
CAHE_0703	AL022_RS03220	RI14_RS03205	1158.47	1551.33	1354.9
CAHE_0037	AL022_RS00175	RI14_RS00170	1435.24	1255	1345.12
CAHE_p0047	AL022_RS04110	RI14_RS04090	1527.82	1157.94	1342.88
CAHE_0559	AL022_RS02555	RI14_RS02545	1477.29	1094.96	1286.13
CAHE_0034	AL022_RS00160	RI14_RS00155	1410.67	1089.17	1249.92
CAHE_0680	AL022_RS03115	RI14_RS03100	817.922	1670.68	1244.3
CAHE_p0006	AL022_RS03940	RI14_RS03925	1437.27	1045.81	1241.54
CAHE_0357	AL022_RS01635	RI14_RS01625	1193.44	1259.5	1226.47
CAHE_0183	AL022_RS00840	RI14_RS00835	1033.71	1377.33	1205.52
CAHE_0659	AL022_RS03010	RI14_RS02995	1289.96	1093.31	1191.64
CAHE_0436	AL022_RS02010	RI14_RS02000	1263.92	1117.99	1190.96
CAHE_0111	AL022_RS00515	RI14_RS00510	1068.8	1243.58	1156.19
CAHE_p0026	AL022_RS04030	RI14_RS04010	1491.23	816.331	1153.78
	AL022_RS00255	RI14_RS03935	1272.3	1010.62	1141.46
CAHE_0778	AL022_RS03595	RI14_RS03580	1249.44	1020.87	1135.16
CAHE_p0013	AL022_RS03965	RI14_RS03945	1198.39	1067.28	1132.83
CAHE_p0005	AL022_RS03935	RI14_RS03920	1261.02	958.528	1109.78
CAHE_0413	AL022_RS01900	RI14_RS01890	1240.29	948.435	1094.36
CAHE_0382	AL022_RS01760	RI14_RS01750	1003.68	1175.22	1089.45
	AL022_RS00310	RI14_RS04125	1030.22	1138.47	1084.35
CAHE_0477	AL022_RS02225	RI14_RS02215	855.39	1307.16	1081.28
CAHE_0395	AL022_RS01820	RI14_RS01810	1287.39	867.782	1077.59
CAHE_0388	AL022_RS01785	RI14_RS01775	1018.87	1132.45	1075.66
CAHE_0830	AL022_RS03850	RI14_RS03825	1258.37	891.93	1075.15
CAHE_0256	AL022_RS01175	RI14_RS01165	1075.79	1044.61	1060.2
CAHE_0149	AL022_RS00695	RI14_RS00690	1242.33	877.599	1059.97
CAHE_0267	AL022_RS01210	RI14_RS01200	1080.05	1001.25	1040.65
CAHE_0125	AL022_RS00580	RI14_RS00575	1013.22	1055.35	1034.28
CAHE_0722	AL022_RS03310	RI14_RS03295	1044.21	1001.65	1022.93
CAHE_0463	AL022_RS02150	RI14_RS02140	856.748	1131.57	994.158
CAHE_p0044	AL022_RS04100	RI14_RS04080	1211.71	762.796	987.255
CAHE_0531	AL022_RS02440	RI14_RS02430	1053.35	916.079	984.715
	AL022_RS00435	RI14_RS03885	1004.14	960.146	982.145
CAHE_0245	AL022_RS01135	RI14_RS01125	889.812	1073.9	981.855
CAHE_0024	AL022_RS0011	RI14_RS00110	935.275	1014.61	974.943
CAHE_0328	AL022_RS01500	RI14_RS01490	839.896	1107.02	973.458
CAHE_0004	AL022_RS00025	RI14_RS00025	825.476	1104.4	964.94
CAHE_0551	AL022_RS02520	RI14_RS02510	958.131	948.299	953.215
CAHE_0353	AL022_RS01615	RI14_RS01605	1005.14	887.796	946.47
CAHE_0834	AL022_RS03870	RI14_RS03850	1020.11	854.879	937.496
CAHE_0706	AL022_RS03235	RI14_RS03220	655.26	1217.74	936.5
CAHE_0369	AL022_RS01690	RI14_RS01680	922.32	939.713	931.016
CAHE_0335	AL022_RS01545	RI14_RS01535	701.122	1160.67	930.894
CAHE_0287	AL022_RS01305	RI14_RS01295	1044.29	817.271	930.781
CAHE_0807	AL022_RS03750	RI14_RS03735	892.942	950.634	921.788
CAHE_0228	AL022_RS01060	RI14_RS01050	973.476	866.626	920.051
CAHE_0238	AL022_RS01105	RI14_RS01095	586.995	1244.15	915.573
CAHE_0362	AL022_RS01655	RI14_RS01645	953.974	873.809	913.892
CAHE_0453	AL022_RS02110	RI14_RS02100	921.219	891.541	906.38
	AL022_RS00660	RI14_RS02210	789.497	1014.97	902.235
CAHE_0750	AL022_RS03445	RI14_RS03430	963.135	838.929	901.032
CAHE_0326	AL022_RS01485	RI14_RS01475	837.17	957.972	897.571
CAHE_p0049	AL022_RS04115	RI14_RS04095	1191.93	602.619	897.276
CAHE_0744	AL022_RS03415	RI14_RS03400	892.224	891.341	891.782
CAHE_0017	AL022_RS00085	RI14_RS00085	756.789	995.232	876.01
CAHE_0599	AL022_RS02725	RI14_RS02715	897.965	841.912	869.938
CAHE_0095	AL022_RS00440	RI14_RS00435	943.425	779.325	861.375
CAHE_p0046	AL022_RS04105	RI14_RS04085	844.081	860.974	852.527
CAHE_0026	AL022_RS00125	RI14_RS00120	784.845	918.717	851.781
CAHE_0098	AL022_RS00450	RI14_RS00445	862.734	837.358	850.046
CAHE_0141	AL022_RS00655	RI14_RS00650	702.356	997.056	849.706
CAHE_p0063	AL022_RS04170	RI14_RS04150	1142.75	551.009	846.878
CAHE_0725	AL022_RS03320	RI14_RS03305	767.05	919.889	843.47
CAHE_0500	AL022_RS02325	RI14_RS02315	962.1	721.588	841.844
CAHE_0631	AL022_RS02885	RI14_RS02870	970.875	707.399	839.137
CAHE_0756	AL022_RS03475	RI14_RS03460	732.284	932.036	832.16
CAHE_0410	AL022_RS01885	RI14_RS01875	864.382	792.409	828.396
CAHE_0428	AL022_RS01970	RI14_RS01960	581.617	1073.42	827.52
CAHE_0167	AL022_RS00765	RI14_RS00760	761.797	891.902	826.85
CAHE_0393	AL022_RS01810	RI14_RS01800	666.995	985.449	826.222
CAHE_0569	AL022_RS02600	RI14_RS02590	739.037	906.907	822.972
CAHE_0688	AL022_RS03145	RI14_RS03130	800.762	834.115	817.439
	AL022_RS00705	RI14_RS00655	653.803	969.433	811.618
CAHE_0160	AL022_RS00730	RI14_RS00725	693.716	918.408	806.062
CAHE_0110	AL022_RS00510	RI14_RS00505	676.987	933.332	805.159
CAHE_0030	AL022_RS00150	RI14_RS00145	935.87	653.468	794.669
CAHE_0667	AL022_RS03050	RI14_RS03035	640.486	941.449	790.967
CAHE_0419	AL022_RS01925	RI14_RS01915	693.35	861.531	777.44
CAHE_0122	AL022_RS00565	RI14_RS00560	634.039	903.403	768.721
CAHE_0058	AL022_RS00275	RI14_RS00270	858.148	658.1	758.124
CAHE_0360	AL022_RS01645	RI14_RS01635	702.414	802.298	752.356
CAHE_0455	AL022_RS02115	RI14_RS02105	829.628	663.019	746.323
CAHE_0509	AL022_RS02360	RI14_RS02350	778.61	713.379	745.994
CAHE_0651	AL022_RS02970	RI14_RS02955	692.501	793.745	743.123
CAHE_0422	AL022_RS01940	RI14_RS01930	597.025	865.039	731.032
CAHE_0028	AL022_RS00135	RI14_RS00130	637.393	814.818	726.106
CAHE_0195	AL022_RS00900	RI14_RS00895	762.155	689.237	725.696
CAHE_0025	AL022_RS00120	RI14_RS00115	771.489	675.168	723.329
CAHE_0759	AL022_RS03490	RI14_RS03475	769.868	669.194	719.531
CAHE_0792	AL022_RS03680	RI14_RS03665	551.267	887.671	719.469
CAHE_0777	AL022_RS03590	RI14_RS03575	704.517	729.314	716.916
CAHE_0249	AL022_RS01155	RI14_RS01145	681.914	744.006	712.96
CAHE_0470	AL022_RS02190	RI14_RS02180	655.826	760.95	708.388
CAHE_0147	AL022_RS00685	RI14_RS00680	638.919	757.049	697.984
CAHE_p0024	AL022_RS04020	RI14_RS04000	714.484	679.476	696.98
	AL022_RS00710	RI14_RS02865	739.751	644.528	692.14
CAHE_0123	AL022_RS00570	RI14_RS00565	605.087	775.321	690.204
CAHE_p0040	AL022_RS04085	RI14_RS04065	846.49	524.289	685.39
	AL022_RS00725	RI14_RS02800	769.931	597.252	683.592
CAHE_0801	AL022_RS03725	RI14_RS03710	696.628	664.828	680.728
CAHE_0216	AL022_RS01000	RI14_RS00990	640.49	712.046	676.268
CAHE_0425	AL022_RS01955	RI14_RS01945	595.717	742.16	668.939
CAHE_0295	AL022_RS01335	RI14_RS01325	715.452	620.437	667.945
CAHE_0379	AL022_RS01745	RI14_RS01735	648.884	682.537	665.71
CAHE_0190	AL022_RS00875	RI14_RS00870	746.82	581.728	664.274
CAHE_0760	AL022_RS03495	RI14_RS03480	666.322	656.915	661.619
CAHE_0708	AL022_RS03240	RI14_RS03225	706.872	613.708	660.29
CAHE_0220	AL022_RS01025	RI14_RS01015	669.922	646.334	658.128
	AL022_RS00950	RI14_RS02415	752.933	559.834	656.383
CAHE_0521	AL022_RS02415	RI14_RS02405	609.63	702.957	656.294
CAHE_0657	AL022_RS03000	RI14_RS02985	653.074	656.089	654.581
CAHE_0668	AL022_RS03055	RI14_RS03040	662.521	645.312	653.917
CAHE_0327	AL022_RS01490	RI14_RS01480	589.334	718.124	653.729
CAHE_0804	AL022_RS03735	RI14_RS03720	659.799	631.142	645.471
CAHE_0414	AL022_RS01905	RI14_RS01895	725.259	561.254	643.257
CAHE_0772	AL022_RS03560	RI14_RS03545	620.342	663.593	641.968
CAHE_0608	AL022_RS02770	RI14_RS02760	607.883	675.338	641.61
CAHE_0336	AL022_RS01550	RI14_RS01540	556.881	723.095	639.988
CAHE_0775	AL022_RS03575	RI14_RS03560	710.562	565.023	637.792
CAHE_0799	AL022_RS03715	RI14_RS03700	511.839	759.3	635.569
CAHE_0648	AL022_RS02955	RI14_RS02940	521.129	744.618	632.873
CAHE_0753	AL022_RS03460	RI14_RS03445	482.618	780.335	631.476
CAHE_0541	AL022_RS02480	RI14_RS02470	735.12	517.502	626.311
CAHE_0391	AL022_RS01800	RI14_RS01790	610.978	639.71	625.344
CAHE_0337	AL022_RS01555	RI14_RS01545	501.008	743.311	622.159
CAHE_0409	AL022_RS01880	RI14_RS01870	493.83	747.862	620.846
CAHE_p0015	AL022_RS03975	RI14_RS03955	739.295	493.928	616.612
CAHE_0791	AL022_RS03675	RI14_RS03660	595.917	632.132	614.024
CAHE_0036	AL022_RS00170	RI14_RS00165	615.974	604.468	610.221
CAHE_0810	AL022_RS03765	RI14_RS03750	718.57	493.338	605.954
CAHE_0102	AL022_RS00470	RI14_RS00465	446.647	750.458	598.552
CAHE_0252	AL022_RS01160	RI14_RS01150	560.467	633.823	597.145
CAHE_0474	AL022_RS02210	RI14_RS02200	560.935	633.009	596.972
CAHE_0547	AL022_RS02505	RI14_RS02495	724.712	468.315	596.513
CAHE_0161	AL022_RS00735	RI14_RS00730	559.148	626.226	592.687
CAHE_0816	AL022_RS03795	RI14_RS03780	594.941	583.93	589.436
CAHE_0587	AL022_RS02680	RI14_RS02670	585.548	593.035	589.291
CAHE_0833	AL022_RS03865	RI14_RS03845	696.876	468.44	582.658
CAHE_0359	AL022_RS01640	RI14_RS01630	604.977	553.783	579.38
CAHE_0143	AL022_RS00665	RI14_RS00660	473.728	684.644	579.186
CAHE_p0062	AL022_RS04165	RI14_RS04145	510.74	644.946	577.843
CAHE_0047	AL022_RS00215	RI14_RS00210	607.991	536.13	572.06
CAHE_0617	AL022_RS02815	RI14_RS02805	672.505	468.527	570.516
CAHE_0370	AL022_RS01695	RI14_RS01685	661.087	469.15	565.118
CAHE_0424	AL022_RS01950	RI14_RS01940	569.165	546.588	557.876
CAHE_0581	AL022_RS02650	RI14_RS02640	537.311	577.321	557.316
CAHE_0118	AL022_RS00550	RI14_RS00545	569.838	542.563	556.201
CAHE_0002	AL022_RS00015	RI14_RS00015	654.378	454.538	554.458
CAHE_0104	AL022_RS00480	RI14_RS00475	543.415	558.717	551.066
CAHE_0665	AL022_RS03040	RI14_RS03025	590.027	509.277	549.652
CAHE_0695	AL022_RS03180	RI14_RS03165	528.297	562.894	545.595
CAHE_0127	AL022_RS00585	RI14_RS00580	631.177	456.697	543.937
CAHE_0658	AL022_RS03005	RI14_RS02990	570.536	516.051	543.294
CAHE_0128	AL022_RS00590	RI14_RS00585	479.161	607.064	543.112
CAHE_p0016	AL022_RS03980	RI14_RS03960	655.437	430.382	542.91
CAHE_0686	AL022_RS03140	RI14_RS03125	655.48	426.347	540.913
CAHE_0614	AL022_RS02800	RI14_RS02790	614.184	466.835	540.51
CAHE_0022	AL022_RS00105	RI14_RS00100	457.52	623.011	540.266
CAHE_0781	AL022_RS03610	RI14_RS03595	469.375	607.656	538.515
CAHE_0070	AL022_RS00335	RI14_RS00330	442.645	633.022	537.833
CAHE_0164	AL022_RS00750	RI14_RS00745	466.543	608.68	537.612
CAHE_p0039	AL022_RS04080	RI14_RS04060	465.731	595.928	530.83
CAHE_0446	AL022_RS02070	RI14_RS02060	579.762	480.477	530.119
CAHE_0041	AL022_RS00195	RI14_RS00190	579.382	479.828	529.605
CAHE_0154	AL022_RS00715	RI14_RS00710	542.655	516.532	529.594
CAHE_0089	AL022_RS00415	RI14_RS00410	633.755	423.614	528.684
CAHE_0566	AL022_RS02590	RI14_RS02580	484.943	566.397	525.67
CAHE_0085	AL022_RS00395	RI14_RS00390	588.884	460.353	524.618
CAHE_0783	AL022_RS03620	RI14_RS03605	556.505	491.524	524.015
CAHE_0285	AL022_RS01295	RI14_RS01285	600.948	447.044	523.996
CAHE_0459	AL022_RS02135	RI14_RS02125	493.319	547.609	520.464
CAHE_0229	AL022_RS01065	RI14_RS01055	503.539	529.159	516.349
CAHE_0620	AL022_RS02830	RI14_RS02820	471.848	556.675	514.261
CAHE_0131	AL022_RS00605	RI14_RS00600	353.558	673.168	513.363
CAHE_0426	AL022_RS01960	RI14_RS01950	469.001	556.486	512.744
CAHE_0451	AL022_RS02100	RI14_RS02090	495.135	525.865	510.5
CAHE_0784	AL022_RS03625	RI14_RS03610	539.107	478.692	508.9
CAHE_0334	AL022_RS01540	RI14_RS01530	425.136	588.485	506.81
CAHE_0511	AL022_RS02370	RI14_RS02360	429.047	583.563	506.305
CAHE_0082	AL022_RS00380	RI14_RS00375	530.494	481.011	505.753
CAHE_0116	AL022_RS00540	RI14_RS00535	518.898	491.195	505.047
CAHE_0486	AL022_RS02270	RI14_RS02260	492.496	515.201	503.849
CAHE_0741	AL022_RS03400	RI14_RS03385	444.66	556.431	500.545
CAHE_0029	AL022_RS00145	RI14_RS00140	497.43	503.391	500.41
CAHE_0181	AL022_RS00830	RI14_RS00825	450.352	544.751	497.552
CAHE_0189	AL022_RS00870	RI14_RS00865	544.295	449.189	496.742
CAHE_0432	AL022_RS01990	RI14_RS01980	544.195	444.483	494.339
CAHE_0269	AL022_RS01220	RI14_RS01210	486.786	496.341	491.564
CAHE_0307	AL022_RS01380	RI14_RS01370	568.389	409.472	488.93
CAHE_0529	AL022_RS02430	RI14_RS02420	560.312	417.384	488.848
CAHE_0700	AL022_RS03205	RI14_RS03190	460.034	513.099	486.566
CAHE_0403	AL022_RS01850	RI14_RS01840	468.456	497.698	483.077
CAHE_0312	AL022_RS01410	RI14_RS01400	514.642	446.931	480.786
CAHE_0763	AL022_RS03510	RI14_RS03495	488.955	464.049	476.502
CAHE_0027	AL022_RS00130	RI14_RS00125	411.57	539.34	475.455
CAHE_0053	AL022_RS00250	RI14_RS00245	463.265	484.374	473.82
CAHE_0383	AL022_RS01765	RI14_RS01755	445.012	501.139	473.075
CAHE_0647	AL022_RS02950	RI14_RS02935	427.349	516.948	472.149
CAHE_0139	AL022_RS00645	RI14_RS00640	415.322	527.465	471.393
CAHE_0652	AL022_RS02975	RI14_RS02960	451.463	485.284	468.374
CAHE_0751	AL022_RS03450	RI14_RS03435	452.027	483.193	467.61
CAHE_0052	AL022_RS00245	RI14_RS00240	402.033	530.179	466.106
CAHE_0460	AL022_RS02140	RI14_RS02130	449.54	481.981	465.761
CAHE_0755	AL022_RS03470	RI14_RS03455	592.606	338.893	465.749
CAHE_0376	AL022_RS01730	RI14_RS01720	350.328	567.967	459.148
CAHE_0572	AL022_RS02615	RI14_RS02605	418.469	497.014	457.742
CAHE_0286	AL022_RS01300	RI14_RS01290	489.118	416.814	452.966
CAHE_0831	AL022_RS03855	RI14_RS03830	540.003	358.643	449.323
CAHE_0230	AL022_RS01070	RI14_RS01060	398.62	498.073	448.347
CAHE_0380	AL022_RS01750	RI14_RS01740	499.133	393.44	446.286
CAHE_0752	AL022_RS03455	RI14_RS03440	399.661	490.885	445.273
CAHE_0039	AL022_RS00185	RI14_RS00180	453.184	436.662	444.923
CAHE_0207	AL022_RS00955	RI14_RS00945	427.19	460.425	443.807
CAHE_p0050	AL022_RS04120	RI14_RS04100	515.593	370.304	442.948
CAHE_p0002	AL022_RS03920	RI14_RS03905	505.731	379.153	442.442
CAHE_0724	AL022_RS03315	RI14_RS03300	422.99	461.332	442.161
CAHE_0124	AL022_RS00575	RI14_RS00570	366.134	518.095	442.114
CAHE_0166	AL022_RS00760	RI14_RS00755	408.34	470.995	439.668
CAHE_0317	AL022_RS01435	RI14_RS01425	441.142	436.038	438.59
CAHE_0729	AL022_RS03345	RI14_RS03330	373.452	502.522	437.987
CAHE_p0051	AL022_RS04125	RI14_RS04105	550.865	321.766	436.315
CAHE_0553	AL022_RS02530	RI14_RS02520	519.489	343.28	431.385
CAHE_0071	AL022_RS00340	RI14_RS00335	371.141	482.608	426.874
CAHE_0198	AL022_RS00915	RI14_RS00910	397.565	445.548	421.557
CAHE_0580	AL022_RS02645	RI14_RS02635	423.719	417.002	420.361
CAHE_0023	AL022_RS00110	RI14_RS00105	427.67	412.989	420.329
		RI14_RS02500	431.403	407.772	419.588
CAHE_0442	AL022_RS02050	RI14_RS02040	330.116	508.035	419.076
	AL022_RS01010	RI14_RS01470	423.581	414.055	418.818
CAHE_0746	AL022_RS03425	RI14_RS03410	374.853	458.993	416.923
CAHE_0489	AL022_RS02285	RI14_RS02275	422.835	410.476	416.655
CAHE_0464	AL022_RS02155	RI14_RS02145	405.556	425.389	415.472
CAHE_0693	AL022_RS03170	RI14_RS03155	344.024	481.994	413.009
CAHE_0465	AL022_RS02160	RI14_RS02150	359.242	463.243	411.242
CAHE_0136	AL022_RS00630	RI14_RS00625	363.38	458.602	410.991
CAHE_0818	AL022_RS03805	RI14_RS03790	495.454	324.85	410.152
CAHE_0457	AL022_RS02125	RI14_RS02115	399.648	410.224	404.936
CAHE_0694	AL022_RS03175	RI14_RS03160	381.254	427.567	404.41
CAHE_0063	AL022_RS00300	RI14_RS00295	374.717	430.657	402.687
CAHE_0461	AL022_RS02145	RI14_RS02135	375.88	420.405	398.142
CAHE_0146	AL022_RS00680	RI14_RS00675	359.987	435.844	397.916
CAHE_0013	AL022_RS00065	RI14_RS00065	344.947	450.334	397.64
CAHE_p0021	AL022_RS04005	RI14_RS03985	377.913	411.792	394.853
CAHE_0811	AL022_RS03770	RI14_RS03755	481.356	304.889	393.123
CAHE_0574	AL022_RS02620	RI14_RS02610	381.602	400.819	391.211
CAHE_0622	AL022_RS02840	RI14_RS02830	354.542	427.783	391.162
CAHE_0817	AL022_RS03800	RI14_RS03785	460.377	320.408	390.392
CAHE_0299	AL022_RS01355	RI14_RS01345	326.822	449.803	388.313
CAHE_0389	AL022_RS01790	RI14_RS01780	412.954	361.772	387.363
CAHE_0356	AL022_RS01630	RI14_RS01620	313.894	456.45	385.172
CAHE_0711	AL022_RS03260	RI14_RS03245	390.429	378.082	384.255
CAHE_0717	AL022_RS03285	RI14_RS03270	440.326	327.991	384.159
CAHE_0765	AL022_RS03525	RI14_RS03510	292.869	473.057	382.963
CAHE_0333	AL022_RS01535	RI14_RS01525	350.11	415.537	382.824
CAHE_0368	AL022_RS01685	RI14_RS01675	447.508	315.744	381.626
CAHE_0121	AL022_RS00560	RI14_RS00555	313.047	449.413	381.23
CAHE_0692	AL022_RS03165	RI14_RS03150	336.285	424.136	380.21
CAHE_0113	AL022_RS00525	RI14_RS00520	438.593	321.665	380.129
CAHE_0138	AL022_RS00640	RI14_RS00635	314.122	445.41	379.766
CAHE_0418	AL022_RS01920	RI14_RS01910	420.297	333.473	376.885
CAHE_0144	AL022_RS00670	RI14_RS00665	314.958	437.266	376.112
CAHE_0180	AL022_RS00825	RI14_RS00820	324.483	423.493	373.988
CAHE_p0028	AL022_RS04040	RI14_RS04020	419.123	322.886	371.004
CAHE_0764	AL022_RS03520	RI14_RS03505	342.179	397.903	370.041
CAHE_0483	AL022_RS02250	RI14_RS02240	314.489	420.265	367.377
CAHE_0542	AL022_RS02485	RI14_RS02475	465.547	264.741	365.144
CAHE_0078	AL022_RS00365	RI14_RS00360	386.467	341.68	364.074
CAHE_0653	AL022_RS02980	RI14_RS02965	335.115	391.242	363.179
CAHE_0544	AL022_RS02490	RI14_RS02480	459.677	259.511	359.594
CAHE_0540	AL022_RS02475	RI14_RS02465	394.161	324.127	359.144
CAHE_0485	AL022_RS02260	RI14_RS02250	345.76	370.96	358.36
CAHE_0241	AL022_RS01120	RI14_RS01110	245.385	470.75	358.067
CAHE_0696	AL022_RS03185	RI14_RS03170	358.579	353.481	356.03
CAHE_0129	AL022_RS00595	RI14_RS00590	270.995	437.061	354.028
CAHE_0615	AL022_RS02805	RI14_RS02795	371.92	331.726	351.823
CAHE_0314	AL022_RS01420	RI14_RS01410	360.011	341.355	350.683
		RI14_RS01045	317.267	383.723	350.495
CAHE_0119	AL022_RS00555	RI14_RS00550	350.741	350.098	350.42
CAHE_0218	AL022_RS01015	RI14_RS01005	357.803	342.916	350.359
CAHE_0103	AL022_RS00475	RI14_RS00470	383.545	313.998	348.771
CAHE_0491	AL022_RS02295	RI14_RS02285	383.073	311.843	347.458
	AL022_RS01110	RI14_RS02875	414.678	280.214	347.446
	AL022_RS01190	RI14_RS02440	357.046	328.944	342.995
CAHE_0194	AL022_RS00895	RI14_RS00890	326.613	359.32	342.967
CAHE_0056	AL022_RS00265	RI14_RS00260	347.19	332.844	340.017
CAHE_0427	AL022_RS01965	RI14_RS01955	298.533	380.434	339.483
CAHE_0524	AL022_RS02420	RI14_RS02410	392.822	285.432	339.127
CAHE_0210	AL022_RS00970	RI14_RS00960	349.208	328.599	338.904
CAHE_0179	AL022_RS00820	RI14_RS00815	339.793	335.773	337.783
CAHE_0590	AL022_RS02695	RI14_RS02685	365.811	309.117	337.464
CAHE_0503	AL022_RS02335	RI14_RS02325	371.95	301.902	336.926
CAHE_0279	AL022_RS01265	RI14_RS01255	272.881	400.738	336.809
CAHE_0097	AL022_RS00445	RI14_RS00440	352.732	320.33	336.531
	AL022_RS01200	RI14_RS00940	373.911	298.946	336.429
CAHE_0372	AL022_RS01705	RI14_RS01695	329.097	342.482	335.79
CAHE_0197	AL022_RS00910	RI14_RS00905	324.714	345.475	335.094
CAHE_0298	AL022_RS01350	RI14_RS01340	385.986	279.902	332.944
CAHE_0506	AL022_RS02345	RI14_RS02335	319.175	344.652	331.913
CAHE_0188	AL022_RS00865	RI14_RS00860	327.45	335.892	331.671
CAHE_0443	AL022_RS02055	RI14_RS02045	378.186	280.365	329.275
CAHE_0196	AL022_RS00905	RI14_RS00900	313.517	337.178	325.347
CAHE_0467	AL022_RS02170	RI14_RS02160	327.678	322.724	325.201
CAHE_0271	AL022_RS01230	RI14_RS01220	288.437	361.615	325.026
CAHE_0170	AL022_RS00780	RI14_RS00775	283.892	365.161	324.526
CAHE_0583	AL022_RS02655	RI14_RS02645	312.067	334.396	323.231
CAHE_0134	AL022_RS00620	RI14_RS00615	272.823	372.711	322.767
CAHE_0015	AL022_RS00075	RI14_RS00075	306.755	337.82	322.288
CAHE_0578	AL022_RS02635	RI14_RS02625	288.547	351.647	320.097
CAHE_0672	AL022_RS03075	RI14_RS03060	305.345	328.103	316.724
CAHE_0099	AL022_RS00455	RI14_RS00450	331.2	297.919	314.56
CAHE_0203	AL022_RS00940	RI14_RS00935	294.644	329.448	312.046
CAHE_0550	AL022_RS02515	RI14_RS02505	331.322	289.036	310.179
CAHE_0168	AL022_RS00770	RI14_RS00765	305.799	314.417	310.108
CAHE_0701	AL022_RS03210	RI14_RS03195	283.093	336.595	309.844
CAHE_0639	AL022_RS02915	RI14_RS02900	349.871	269.128	309.5
	AL022_RS01330	RI14_RS00005	359.657	255.015	307.336
CAHE_0043	AL022_RS00200	RI14_RS00195	281.083	328.336	304.71
CAHE_0766	AL022_RS03530	RI14_RS03515	290.423	318.696	304.559
CAHE_p0035	AL022_RS04060	RI14_RS04040	450.188	158.523	304.356
CAHE_0302	AL022_RS01365	RI14_RS01355	246.477	361.995	304.236
CAHE_0838	AL022_RS03890	RI14_RS03870	296.782	310.728	303.755
CAHE_0567	AL022_RS02595	RI14_RS02585	309.588	296.418	303.003
	AL022_RS01375	RI14_RS01100	214.866	390.652	302.759
CAHE_0445	AL022_RS02065	RI14_RS02055	302.764	301.309	302.036
CAHE_0270	AL022_RS01225	RI14_RS01215	298.721	302.07	300.396
CAHE_0475	AL022_RS02215	RI14_RS02205	213.368	385.643	299.506
CAHE_0374	AL022_RS01720	RI14_RS01710	317.739	280.333	299.036
CAHE_0742	AL022_RS03405	RI14_RS03390	291.082	306.465	298.773
CAHE_0242	AL022_RS01125	RI14_RS01115	212.174	384.427	298.3
CAHE_0165	AL022_RS00755	RI14_RS00750	275.725	318.737	297.231
CAHE_0035	AL022_RS00165	RI14_RS00160	316.952	276.653	296.803
CAHE_0510	AL022_RS02365	RI14_RS02355	310.782	281.853	296.318
	AL022_RS01380	RI14_RS04135	409.06	180.085	294.573
CAHE_p0017	AL022_RS03985	RI14_RS03965	352.913	236.194	294.553
CAHE_0240	AL022_RS01115	RI14_RS01105	207.594	378.844	293.219
CAHE_0727	AL022_RS03325	RI14_RS03310	258.125	327.553	292.839
CAHE_0106	AL022_RS00490	RI14_RS00485	287.018	298.556	292.787
	AL022_RS01580	RI14_RS03045	262.687	320.48	291.583
CAHE_0699	AL022_RS03200	RI14_RS03185	312.238	270.034	291.136
	AL022_RS01595	RI14_RS00705	268.421	312.305	290.363
CAHE_0133	AL022_RS00615	RI14_RS00610	199.946	377.851	288.899
CAHE_0231	AL022_RS01075	RI14_RS01065	278.053	298.296	288.174
CAHE_0749	AL022_RS03440	RI14_RS03425	298.649	275.487	287.068
CAHE_0450	AL022_RS02095	RI14_RS02085	317.608	249.387	283.497
CAHE_0430	AL022_RS01980	RI14_RS01970	216.217	350.103	283.16
CAHE_0564	AL022_RS02580	RI14_RS02570	276.922	286.813	281.867
CAHE_0405	AL022_RS01860	RI14_RS01850	261.104	302.432	281.768
CAHE_0115	AL022_RS00535	RI14_RS00530	240.771	318.569	279.67
CAHE_0316	AL022_RS01430	RI14_RS01420	259.754	299.562	279.658
	AL022_RS01825	RI14_RS03760	258.845	299.87	279.358
CAHE_0135	AL022_RS00625	RI14_RS00620	228.445	328.964	278.704
CAHE_0625	AL022_RS02855	RI14_RS02845	273.321	283.927	278.624
CAHE_0478	AL022_RS02230	RI14_RS02220	188.771	366.758	277.765
CAHE_0114	AL022_RS00530	RI14_RS00525	242.285	313.041	277.663
CAHE_0628	AL022_RS02870	RI14_RS02860	284.729	266.982	275.856
CAHE_0300	AL022_RS01360	RI14_RS01350	274.074	277.071	275.573
CAHE_0354	AL022_RS01620	RI14_RS01610	305.316	245.181	275.248
CAHE_0266	AL022_RS01205	RI14_RS01195	278.607	271.616	275.111
CAHE_0199	AL022_RS00920	RI14_RS00915	275.392	270.488	272.94
CAHE_0579	AL022_RS02640	RI14_RS02630	288.116	255.135	271.625
CAHE_0739	AL022_RS03390	RI14_RS03375	275.806	264.05	269.928
CAHE_0643	AL022_RS02935	RI14_RS02920	225.154	313.582	269.368
CAHE_0073	AL022_RS00345	RI14_RS00340	274.207	264.136	269.172
CAHE_0031	AL022_RS00155	RI14_RS00150	290.979	247.083	269.031
CAHE_0018	AL022_RS00090	RI14_RS00090	269.47	267.91	268.69
CAHE_0176	AL022_RS00805	RI14_RS00800	257.904	277.753	267.829
	AL022_RS02025	RI14_RS03415	324.559	210.187	267.373
CAHE_0507	AL022_RS02350	RI14_RS02340	269.154	265.322	267.238
CAHE_0068	AL022_RS00325	RI14_RS00320	227.291	301.464	264.377
CAHE_0010	AL022_RS00050	RI14_RS00050	241.804	283.363	262.583
CAHE_0562	AL022_RS02570	RI14_RS02560	286.487	234.249	260.368
CAHE_0420	AL022_RS01930	RI14_RS01920	268.616	252.087	260.351
CAHE_0247	AL022_RS01145	RI14_RS01135	225.905	294.438	260.172
CAHE_0248	AL022_RS01150	RI14_RS01140	212.358	307.888	260.123
CAHE_0815	AL022_RS03790	RI14_RS03775	262.99	255.723	259.356
CAHE_0202	AL022_RS00935	RI14_RS00930	266.071	249.879	257.975
CAHE_0108	AL022_RS00500	RI14_RS00495	279.92	233.433	256.677
CAHE_0169	AL022_RS00775	RI14_RS00770	210.836	299.318	255.077
CAHE_0545	AL022_RS02495	RI14_RS02485	307.975	201.964	254.969
CAHE_0396	AL022_RS01830	RI14_RS01820	292.989	214.667	253.828
CAHE_0456	AL022_RS02120	RI14_RS02110	266.028	240.075	253.052
CAHE_0006	AL022_RS00030	RI14_RS00030	253.664	251.559	252.611
CAHE_0392	AL022_RS01805	RI14_RS01795	245.592	259.598	252.595
CAHE_0504	AL022_RS02340	RI14_RS02330	278.189	225.622	251.905
CAHE_0137	AL022_RS00635	RI14_RS00630	219.361	282.619	250.99
CAHE_p0037	AL022_RS04070	RI14_RS04050	328.995	170.111	249.553
CAHE_0732	AL022_RS03355	RI14_RS03340	309.351	187.248	248.3
CAHE_0645	AL022_RS02945	RI14_RS02930	225.467	268.534	247
CAHE_0408	AL022_RS01875	RI14_RS01865	236.462	255.467	245.965
CAHE_0232	AL022_RS01080	RI14_RS01070	256.415	235.456	245.935
CAHE_0244	AL022_RS01130	RI14_RS01120	206.945	283.805	245.375
CAHE_0709	AL022_RS03245	RI14_RS03230	237.732	247.675	242.703
CAHE_0638	AL022_RS02910	RI14_RS02895	195.24	289.713	242.476
CAHE_0140	AL022_RS00650	RI14_RS00645	200.728	282.578	241.653
CAHE_0482	AL022_RS02245	RI14_RS02235	212.004	270.902	241.453
	AL022_RS02090	RI14_RS03875	258.326	223.673	240.999
CAHE_0471	AL022_RS02195	RI14_RS02185	292.147	189.214	240.681
CAHE_0060	AL022_RS00285	RI14_RS00280	253.633	227.122	240.378
	AL022_RS02180	RI14_RS01570	241.816	237.833	239.824
CAHE_p0036	AL022_RS04065	RI14_RS04045	225.404	253.441	239.422
CAHE_0009	AL022_RS00045	RI14_RS00045	255.322	221.001	238.161
CAHE_0508	AL022_RS02355	RI14_RS02345	250.711	224.185	237.448
CAHE_p0033	AL022_RS04055	RI14_RS04035	248.719	221.652	235.185
CAHE_0698	AL022_RS03195	RI14_RS03180	242.135	223.267	232.701
CAHE_0235	AL022_RS01090	RI14_RS01080	240.07	223.103	231.586
CAHE_0626	AL022_RS02860	RI14_RS02850	244.755	212.819	228.787
CAHE_0502	AL022_RS02330	RI14_RS02320	261.018	192.64	226.829
CAHE_0494	AL022_RS02305	RI14_RS02295	218.212	230.598	224.405
	AL022_RS02220	RI14_RS00095	245.349	203.184	224.267
CAHE_0704	AL022_RS03225	RI14_RS03210	203.321	244.335	223.828
CAHE_0367	AL022_RS01680	RI14_RS01670	185.983	255.84	220.912
CAHE_0835	AL022_RS03875	RI14_RS03855	203.341	235.692	219.516
CAHE_0201	AL022_RS00930	RI14_RS00925	203.369	230.596	216.982
CAHE_0670	AL022_RS03065	RI14_RS03050	173.39	259.905	216.648
CAHE_0193	AL022_RS00890	RI14_RS00885	219.129	212.605	215.867
CAHE_0710	AL022_RS03255	RI14_RS03240	180.86	250.251	215.555
CAHE_0487	AL022_RS02275	RI14_RS02265	188.535	240.39	214.463
CAHE_0743	AL022_RS03410	RI14_RS03395	228.073	200.399	214.236
CAHE_0012	RI14_RS00060	RI14_RS00060	174.911	251.968	213.439
CAHE_0809	AL022_RS03760	RI14_RS03745	231.48	194.892	213.186
CAHE_0758	AL022_RS03485	RI14_RS03470	178.587	247.274	212.931
CAHE_0797	AL022_RS03705	RI14_RS03690	165.459	260.044	212.752
		RI14_RS03740	243.284	181.628	212.456
CAHE_0618	AL022_RS02820	RI14_RS02810	212.157	212.522	212.339
CAHE_0678	AL022_RS03105	RI14_RS03090	155.671	268.086	211.878
CAHE_0130	AL022_RS00600	RI14_RS00595	147.844	274.739	211.292
CAHE_0401	AL022_RS01845	RI14_RS01835	222.092	200.385	211.238
CAHE_0440	AL022_RS02040	RI14_RS02030	214.432	207.151	210.791
CAHE_0186	AL022_RS00855	RI14_RS00850	200.907	220.568	210.737
CAHE_0223	AL022_RS01040	RI14_RS01030	206.447	213.39	209.919
CAHE_0806	AL022_RS03745	RI14_RS03730	218.728	200.92	209.824
CAHE_0762	AL022_RS03505	RI14_RS03490	196.432	221.639	209.035
CAHE_0434	AL022_RS02000	RI14_RS01990	231.498	185.642	208.57
CAHE_0469	AL022_RS02185	RI14_RS02175	208.852	208.252	208.552
CAHE_0589	AL022_RS02690	RI14_RS02680	161.599	254.118	207.859
CAHE_0736	AL022_RS03375	RI14_RS03360	217.405	194.621	206.013
CAHE_0452	AL022_RS02105	RI14_RS02095	216.139	193.036	204.587
CAHE_0212	AL022_RS00980	RI14_RS00970	203.687	205.363	204.525
CAHE_0384	AL022_RS01770	RI14_RS01760	209.595	197.968	203.782
CAHE_0233	AL022_RS01085	RI14_RS01075	198.423	207.866	203.145
CAHE_p0055	AL022_RS04140	RI14_RS04120	169.748	236.154	202.951
CAHE_0565	AL022_RS02585	RI14_RS02575	141.549	264.189	202.869
CAHE_0007	AL022_RS00035	RI14_RS00035	188.023	217.205	202.614
CAHE_0734	AL022_RS03365	RI14_RS03350	208.669	195.263	201.966
CAHE_0712	AL022_RS03265	RI14_RS03250	221.772	181.912	201.842
CAHE_0350	AL022_RS01600	RI14_RS01590	179.886	222.768	201.327
CAHE_0624	AL022_RS02850	RI14_RS02840	176.874	224.298	200.586
CAHE_0303	AL022_RS01370	RI14_RS01360	166.485	234.412	200.448
		RI14_RS02435	220.916	178.908	199.912
CAHE_0787	AL022_RS03655	RI14_RS03640	246.817	152.295	199.556
CAHE_0814	AL022_RS03785	RI14_RS03770	201.1	196.998	199.049
CAHE_0691	AL022_RS03160	RI14_RS03145	187.47	209.123	198.297
CAHE_0767	AL022_RS03535	RI14_RS03520	196.419	199.925	198.172
CAHE_0495	AL022_RS02310	RI14_RS02300	200.678	195.171	197.925
CAHE_0824	AL022_RS03830	RI14_RS03805	233.835	159.501	196.668
CAHE_p0012	AL022_RS03960	RI14_RS03940	233.835	159.501	196.668
	AL022_RS02425	RI14_RS00305	154.068	237.725	195.897
CAHE_0754	AL022_RS03465	RI14_RS03450	196.272	192.135	194.204
CAHE_0674	AL022_RS03085	RI14_RS03070	220.109	168.179	194.144
CAHE_0067	AL022_RS00320	RI14_RS00315	158.099	229.476	193.788
CAHE_0740	AL022_RS03395	RI14_RS03380	194.949	192.343	193.646
		RI14_RS02695	232.111	153.711	192.911
		RI14_RS02710	226.467	158.531	192.499
CAHE_0263	AL022_RS0119	RI14_RS01185	173.87	210.439	192.154
CAHE_0619	AL022_RS02825	RI14_RS02815	209.226	174.579	191.902
CAHE_0785	AL022_RS03630	RI14_RS03615	220.666	160.767	190.716
CAHE_0846	AL022_RS03905	RI14_RS03890	225.626	154.822	190.224
CAHE_0062	AL022_RS00295	RI14_RS00290	155.757	222.026	188.892
CAHE_0771	AL022_RS03555	RI14_RS03540	190.806	186.403	188.605
CAHE_0040	AL022_RS00190	RI14_RS00185	190.033	187.086	188.56
CAHE_0236	AL022_RS01095	RI14_RS01085	195.572	180.025	187.799
CAHE_0627	AL022_RS02865	RI14_RS02855	211.27	161.372	186.321
CAHE_0375	AL022_RS01725	RI14_RS01715	196.066	172.978	184.522
CAHE_0588	AL022_RS02685	RI14_RS02675	161.235	207.624	184.429
CAHE_0208	AL022_RS00960	RI14_RS00950	162.133	206.402	184.267
CAHE_0718	AL022_RS03290	RI14_RS03275	229.369	138.59	183.98
CAHE_0591	AL022_RS02700	RI14_RS02690	222.866	143.352	183.109
CAHE_0377	AL022_RS01735	RI14_RS01725	148.387	217.36	182.874
CAHE_0185	AL022_RS00850	RI14_RS00845	206.461	158.644	182.553
CAHE_0640	AL022_RS02920	RI14_RS02905	201.096	162.266	181.681
	AL022_RS02510	RI14_RS00430	207.755	153.286	180.52
CAHE_0332	AL022_RS01530	RI14_RS01520	140.984	217.192	179.088
CAHE_0355	AL022_RS01625	RI14_RS01615	168.46	189.296	178.878
CAHE_0584	AL022_RS02660	RI14_RS02650	145.535	211.936	178.736
		RI14_RS02270	184.265	172.359	178.312
		RI14_RS00250	205.924	150.445	178.185
CAHE_0323	AL022_RS01465	RI14_RS01455	180.502	175.339	177.92
CAHE_0055	AL022_RS00260	RI14_RS00255	156.103	198.92	177.511
CAHE_0297	AL022_RS01345	RI14_RS01335	188.156	166.477	177.317
CAHE_p0027	AL022_RS04035	RI14_RS04015	235.706	117.67	176.688
CAHE_0320	AL022_RS01450	RI14_RS01440	201.066	152.065	176.566
CAHE_0184	AL022_RS00845	RI14_RS00840	209.493	142.437	175.965
CAHE_0671	AL022_RS03070	RI14_RS03055	151.77	199.535	175.653
CAHE_p0004	AL022_RS03930	RI14_RS03915	186.832	161.465	174.149
CAHE_0064	AL022_RS00305	RI14_RS00300	171.138	175.424	173.281
CAHE_0221	AL022_RS01030	RI14_RS01020	141.457	204.167	172.812
	AL022_RS02730	RI14_RS01190	204.995	139.898	172.446
CAHE_0800	AL022_RS03720	RI14_RS03705	135.561	208.309	171.935
CAHE_0661	AL022_RS03020	RI14_RS03005	158.629	182.474	170.551
CAHE_0490	AL022_RS02290	RI14_RS02280	194.326	146.516	170.421
CAHE_0517	AL022_RS02395	RI14_RS02385	181.601	151.95	166.776
CAHE_0720	AL022_RS03300	RI14_RS03285	174.512	158.265	166.389
CAHE_0313	AL022_RS01415	RI14_RS01405	156.905	175.077	165.991
CAHE_0214	AL022_RS00990	RI14_RS00980	160.638	170.829	165.733
CAHE_0837	AL022_RS03885	RI14_RS03865	140.78	186.587	163.683
CAHE_0187	AL022_RS00860	RI14_RS00855	164.557	161.171	162.864
CAHE_0537	AL022_RS02460	RI14_RS02450	175.445	149.746	162.596
CAHE_0373	AL022_RS01715	RI14_RS01705	167.223	155.809	161.516
CAHE_0274	AL022_RS01240	RI14_RS01230	166.678	156.246	161.462
CAHE_0079	AL022_RS00370	RI14_RS00365	167.982	154.579	161.28
CAHE_0493	AL022_RS02300	RI14_RS02290	156.84	162.94	159.89
CAHE_0177	AL022_RS00810	RI14_RS00805	126.442	193.269	159.855
CAHE_0606	AL022_RS02760	RI14_RS02750	186.339	132.678	159.509
CAHE_p0018	AL022_RS03990	RI14_RS03970	171.845	145.606	158.725
CAHE_0607	AL022_RS02765	RI14_RS02755	142.281	174.327	158.304
CAHE_0563	AL022_RS02575	RI14_RS02565	169.743	146.018	157.881
	AL022_RS02750	RI14_RS03200	148.107	167.502	157.805
CAHE_0246	AL022_RS01140	RI14_RS01130	123.558	191.317	157.437
CAHE_0421	AL022_RS01935	RI14_RS01925	134.776	176.475	155.625
CAHE_0538	AL022_RS02465	RI14_RS02455	145.975	165.185	155.58
CAHE_0789	AL022_RS03665	RI14_RS03650	140.014	170.49	155.252
CAHE_0173	AL022_RS00790	RI14_RS00785	160.824	149.01	154.917
CAHE_0513	AL022_RS02375	RI14_RS02370	153.493	154.156	153.824
CAHE_0080	AL022_RS00375	RI14_RS00370	156.577	150.773	153.675
CAHE_0721	AL022_RS03305	RI14_RS03290	143.975	163.168	153.572
CAHE_0794	AL022_RS03690	RI14_RS03675	114.043	191.85	152.946
CAHE_0132	AL022_RS00610	RI14_RS00605	111.657	192.77	152.213
CAHE_0480	AL022_RS02240	RI14_RS02230	153.061	151.041	152.051
CAHE_0107	AL022_RS00495	RI14_RS00490	145.671	156.904	151.288
CAHE_0761	AL022_RS03500	RI14_RS03485	149.881	151.221	150.551
CAHE_0347	AL022_RS01585	RI14_RS01575	149.965	149.049	149.507
CAHE_0715	AL022_RS03275	RI14_RS03260	174.643	121.71	148.176
CAHE_0397		RI14_RS01825	172.81	123.247	148.028
CAHE_0192	AL022_RS00885	RI14_RS00880	153.086	137.461	145.274
CAHE_p0052	AL022_RS04130	RI14_RS04110	163.821	122.72	143.271
CAHE_0679	AL022_RS03110	RI14_RS03095	121.155	165.331	143.243
CAHE_0046	AL022_RS00210	RI14_RS00205	138.676	146.785	142.731
CAHE_0237	AL022_RS01100	RI14_RS01090	117.25	167.994	142.622
CAHE_0623	AL022_RS02845	RI14_RS02835	121.435	162.869	142.152
CAHE_0479	AL022_RS0223	RI14_RS02225	138.077	143.838	140.958
CAHE_0571	AL022_RS02610	RI14_RS02600	117.845	163.879	140.862
CAHE_0324	AL022_RS01475	RI14_RS01465	147.028	128.228	137.628
CAHE_0117	AL022_RS00545	RI14_RS00540	150.59	124.365	137.477
CAHE_0570	AL022_RS02605	RI14_RS02595	121.843	152.706	137.275
CAHE_0038	AL022_RS00180	RI14_RS00175	149.848	124.475	137.161
CAHE_0735	AL022_RS03370	RI14_RS03355	172.349	100.457	136.403
CAHE_0100	AL022_RS00460	RI14_RS00455	154.353	118.109	136.231
CAHE_0001	AL022_RS00010	RI14_RS00010	159.722	111.252	135.487
CAHE_0439	AL022_RS02035	RI14_RS02025	112.277	158.019	135.148
CAHE_0273	AL022_RS01235	RI14_RS01225	160.879	108.015	134.447
CAHE_0776	AL022_RS03580	RI14_RS03565	126.979	140.727	133.853
CAHE_0666	AL022_RS03045	RI14_RS03030	164.989	101.207	133.098
CAHE_0530	AL022_RS02435	RI14_RS02425	129.955	132.262	131.108
	AL022_RS02790	RI14_RS02015	112.984	149.195	131.09
CAHE_0162	AL022_RS00740	RI14_RS00735	137.417	124.137	130.777
CAHE_p0019	AL022_RS03995	RI14_RS03975	151.656	109.764	130.71
CAHE_0175	AL022_RS00800	RI14_RS00795	117.726	141.027	129.377
CAHE_0278	AL022_RS01260	RI14_RS01250	96.0436	158.323	127.183
CAHE_0225	AL022_RS01050	RI14_RS01040	137.979	116.355	127.167
	AL022_RS02810	RI14_RS03365	145.715	108.457	127.086
CAHE_0798	AL022_RS03710	RI14_RS03695	126.173	126.468	126.321
CAHE_0083	AL022_RS00385	RI14_RS00380	118.185	131.223	124.704
CAHE_0498	AL022_RS02320	RI14_RS02310	128.42	118.355	123.387
	AL022_RS02875	RI14_RS03765	139.567	106.184	122.876
CAHE_0003	AL022_RS00020	RI14_RS00020	104.162	140.342	122.252
CAHE_0412	AL022_RS01895	RI14_RS01885	131.132	112.819	121.976
CAHE_0087	AL022_RS00405	RI14_RS00400	137.232	106.493	121.862
CAHE_0101	AL022_RS00465	RI14_RS00460	94.9071	147.777	121.342
		RI14_RS03535	128.895	113.57	121.232
CAHE_0518	AL022_RS02400	RI14_RS02390	138.612	103.161	120.887
CAHE_0733	AL022_RS03360	RI14_RS03345	123.279	117.331	120.305
CAHE_0560	AL022_RS02560	RI14_RS02550	128.476	110.337	119.406
CAHE_0621	AL022_RS02835	RI14_RS02825	118.321	120.216	119.268
CAHE_0209	AL022_RS00965	RI14_RS00955	122.117	116.258	119.187
CAHE_0641	AL022_RS02925	RI14_RS02910	143.642	94.2606	118.951
CAHE_0163	AL022_RS00745	RI14_RS00740	99.5758	138.156	118.866
CAHE_0660	AL022_RS03015	RI14_RS03000	125.92	109.487	117.704
	AL022_RS02990	RI14_RS03795	142.998	91.622	117.31
CAHE_0782	AL022_RS03615	RI14_RS03600	110.478	123.273	116.876
CAHE_0407	AL022_RS01870	RI14_RS01860	105.42	127.721	116.57
CAHE_0213	AL022_RS00985	RI14_RS00975	100.634	131.03	115.832
CAHE_0673	AL022_RS03080	RI14_RS03065	128.786	101.053	114.919
CAHE_p0053	AL022_RS04135	RI14_RS04115	131.906	96.7608	114.334
CAHE_0014	AL022_RS00070	RI14_RS00070	113.35	114.936	114.143
CAHE_0786	AL022_RS03635	RI14_RS03620	114.902	112.917	113.909
CAHE_0790	AL022_RS03670	RI14_RS03655	109.67	117.953	113.811
CAHE_0289	AL022_RS01315	RI14_RS01305	94.4907	132.443	113.467
CAHE_0172	AL022_RS00785	RI14_RS00780	130.782	93.7051	112.244
CAHE_0277	CAHE_0277	RI14_RS01245	96.4509	127.005	111.728
CAHE_0309	AL022_RS01390	RI14_RS01380	108.933	113.202	111.067
CAHE_0520	AL022_RS02410	RI14_RS02400	110.458	107.631	109.044
CAHE_0084	AL022_RS00390	RI14_RS00385	105.296	107.242	106.269
		RI14_RS01320	115.046	96.8591	105.952
CAHE_0075	AL022_RS00350	RI14_RS00345	106.524	104.68	105.602
CAHE_0158	AL022_RS00720	RI14_RS00715	105.285	103.981	104.633
CAHE_0603	AL022_RS02745	RI14_RS02735	106.116	101.994	104.055
CAHE_0433	AL022_RS01995	RI14_RS01985	118.224	89.3241	103.774
CAHE_0400	AL022_RS01840	RI14_RS01830	107.334	99.5249	103.429
CAHE_0719	AL022_RS03295	RI14_RS03280	111.499	95.181	103.34
CAHE_p0023	AL022_RS04015	RI14_RS03995	120.436	86.1771	103.307
CAHE_0311	AL022_RS01405	RI14_RS01395	88.571	116.875	102.723
CAHE_0438	AL022_RS02030	RI14_RS02020	92.6537	112.647	102.65
CAHE_0077	AL022_RS0036	RI14_RS00355	95.8594	108.413	102.136
CAHE_0366	AL022_RS01670	RI14_RS01660	97.5792	105.426	101.503
CAHE_0290	AL022_RS01320	RI14_RS01310	92.2581	110.495	101.377
CAHE_0086	AL022_RS00400	RI14_RS00395	113.411	86.6797	100.046
CAHE_0664	AL022_RS03035	RI14_RS03020	98.9667	100.148	99.5572
CAHE_0057	AL022_RS00270	RI14_RS00265	118.291	80.6997	99.4953
CAHE_0468		RI14_RS02170	104.023	94.6978	99.3606
CAHE_0364	AL022_RS01660	RI14_RS01650	111.487	85.8828	98.6847
CAHE_0644	AL022_RS02940	RI14_RS02925	98.3464	97.9367	98.1416
CAHE_0575	AL022_RS02625	RI14_RS02615	111.556	83.4422	97.4993
	AL022_RS03230	RI14_RS03880	110.361	83.6284	96.9948
CAHE_0805	AL022_RS03740	RI14_RS03725	83.5343	109.426	96.4802
CAHE_0092	AL022_RS00430	RI14_RS00425	92.3784	100.148	96.2632
CAHE_0321	AL022_RS01455	RI14_RS01445	95.0941	96.0731	95.5836
CAHE_p0020	AL022_RS04000	RI14_RS03980	97.0391	92.7728	94.9059
CAHE_0780	AL022_RS03600	RI14_RS03585	94.5094	91.9048	93.2071
CAHE_0224	AL022_RS01045	RI14_RS01035	93.341	92.6802	93.0106
CAHE_0351	AL022_RS01605	RI14_RS01595	87.9955	96.8725	92.434
CAHE_0282	AL022_RS01280	RI14_RS01270	77.3318	107.263	92.2974
CAHE_0109	AL022_RS00505	RI14_RS00500	93.1669	90.0585	91.6127
CAHE_0322	AL022_RS01460	RI14_RS01450	100.106	81.9432	91.0248
CAHE_0655	AL022_RS02995	RI14_RS02980	77.0811	104.829	90.9549
CAHE_0596	AL022_RS02715	RI14_RS02705	109.569	69.9186	89.7436
CAHE_0788	AL022_RS03660	RI14_RS03645	89.4993	88.9455	89.2224
CAHE_0633	AL022_RS02895	RI14_RS02880	94.661	76.3531	85.507
CAHE_0222	AL022_RS01035	RI14_RS01025	87.7322	82.4027	85.0674
CAHE_p0038	AL022_RS04075	RI14_RS04055	77.5809	88.3564	82.9686
CAHE_0793	AL022_RS03685	RI14_RS03670	69.0063	96.4536	82.73
CAHE_0200	AL022_RS00925	RI14_RS00920	76.0638	87.3266	81.6952
CAHE_0690	AL022_RS03155	RI14_RS03140	92.2535	70.2454	81.2494
CAHE_0076	AL022_RS00355	RI14_RS00350	78.6521	82.0402	80.3462
CAHE_0049	AL022_RS00225	RI14_RS00220	82.6881	75.1894	78.9388
CAHE_0342	AL022_RS01575	RI14_RS01565	65.5871	91.8939	78.7405
CAHE_0431	AL022_RS01985	RI14_RS01975	86.009	71.1504	78.5797
CAHE_0217	AL022_RS01005	RI14_RS00995	81.2826	74.4741	77.8783
CAHE_0262	AL022_RS03250	RI14_RS01180	85.7714	66.9143	76.3428
CAHE_0319	AL022_RS01445	RI14_RS01435	95.2216	56.6202	75.9209
	AL022_RS03270	RI14_RS03255	69.8367	78.4828	74.1598
CAHE_0484	AL022_RS02255	RI14_RS02245	57.2051	87.5463	72.3757
CAHE_0555	AL022_RS02540	RI14_RS02530	79.0743	64.4969	71.7856
CAHE_0610	AL022_RS02780	RI14_RS02770	80.7884	62.0434	71.4159
CAHE_0281	AL022_RS01275	RI14_RS01265	67.4686	74.9995	71.2341
CAHE_0310	AL022_RS01400	RI14_RS01390	60.6448	79.9981	70.3214
CAHE_0150	AL022_RS00700	RI14_RS00695	63.1238	76.7937	69.9588
CAHE_0611	AL022_RS02785	RI14_RS02775	65.9946	73.8395	69.917
CAHE_0386	AL022_RS01780	RI14_RS01770	72.6219	66.246	69.4339
CAHE_0090	AL022_RS00420	RI14_RS00415	80.735	53.5844	67.1597
CAHE_0283	AL022_RS01285	RI14_RS01275	56.1611	77.966	67.0636
CAHE_0497	AL022_RS02315	RI14_RS02305	64.4996	67.4648	65.9822
CAHE_0429	AL022_RS01975	RI14_RS01965	56.1489	75.6852	65.917
CAHE_0045	AL022_RS00205	RI14_RS00200	63.4474	67.357	65.4022
CAHE_0601	AL022_RS02735	RI14_RS02725	63.9992	65.9969	64.9981
CAHE_0769	AL022_RS03545	RI14_RS03530	63.4295	63.6166	63.5231
CAHE_0447	AL022_RS02080	RI14_RS02070	71.7164	55.196	63.4562
	AL022_RS03335	RI14_RS03860	64.3464	59.7612	62.0538
CAHE_0284	AL022_RS01290	RI14_RS01280	75.6298	47.9886	61.8092
CAHE_0554	AL022_RS02535	RI14_RS02525	62.0101	61.3142	61.6621
CAHE_0602	AL022_RS02740	RI14_RS02730	57.899	61.5543	59.7266
CAHE_0642	AL022_RS02930	RI14_RS02915	54.1624	63.7978	58.9801
CAHE_0682	AL022_RS03130	RI14_RS03115	69.9573	45.1292	57.5433
CAHE_0519	AL022_RS02405	RI14_RS02395	66.1736	48.8071	57.4904
CAHE_0318	AL022_RS01440	RI14_RS01430	66.8889	47.7677	57.3283
CAHE_0365	AL022_RS01665	RI14_RS01655	51.9011	62.3994	57.1502
CAHE_0051	AL022_RS00240	RI14_RS00235	47.1674	66.9109	57.0391
CAHE_0472	AL022_RS02200	RI14_RS02190	65.5698	47.9394	56.7546
CAHE_0361	AL022_RS01650	RI14_RS01640	51.2628	60.7172	55.99
CAHE_0768	AL022_RS03540	RI14_RS03525	55.7922	55.7979	55.795
CAHE_0448	AL022_RS02085	RI14_RS02075	55.7118	55.8478	55.7798
CAHE_0516	AL022_RS02390	RI14_RS02380	56.3148	54.5785	55.4467
		RI14_RS03555	58.2958	52.3084	55.3021
	AL022_RS03430	RI14_RS01365	52.9097	55.473	54.1914
CAHE_0654	AL022_RS02985	RI14_RS02970	45.493	61.9329	53.713
CAHE_0576	AL022_RS02630	RI14_RS02620	55.4293	51.05	53.2397
CAHE_0613	AL022_RS02795	RI14_RS02785	54.0882	50.4104	52.2493
CAHE_0061	AL022_RS00290	RI14_RS00285	46.481	56.8398	51.6604
CAHE_0371	AL022_RS01700	RI14_RS01690	48.9186	53.3975	51.158
CAHE_0675	AL022_RS03090	RI14_RS03075	53.3865	47.7021	50.5443
CAHE_0291	AL022_RS01325	RI14_RS01315	57.3108	43.4879	50.3994
CAHE_0826	AL022_RS03835	RI14_RS03810	58.8272	41.4476	50.1374
CAHE_0731	AL022_RS03350	RI14_RS03335	48.7135	50.8972	49.8053
CAHE_0473	AL022_RS02205	RI14_RS02195	43.2161	54.4348	48.8254
	AL022_RS03515	RI14_RS01585	51.2222	44.7883	48.0052
CAHE_0288	AL022_RS01310	RI14_RS01300	39.3738	54.4455	46.9097
CAHE_0219	AL022_RS01020	RI14_RS01010	54.0598	38.6897	46.3748
CAHE_p0022	AL022_RS04010	RI14_RS03990	57.4142	34.9141	46.1641
CAHE_0728	AL022_RS03330	RI14_RS03315	41.8918	50.3566	46.1242
CAHE_0605	AL022_RS02755	RI14_RS02745	58.7442	33.4361	46.0902
CAHE_0561	AL022_RS02565	RI14_RS02555	52.2474	37.8132	45.0303
CAHE_0423	AL022_RS01945	RI14_RS01935	41.5997	48.2279	44.9138
CAHE_0059	AL022_RS00280	RI14_RS00275	40.571	48.9628	44.7669
CAHE_0296	AL022_RS01340	RI14_RS01330	39.8126	46.3054	43.059
CAHE_0091	AL022_RS00425	RI14_RS00420	37.9138	46.8281	42.3709
	AL022_RS03550	RI14_RS03235	47.8179	36.4463	42.1321
CAHE_0048	AL022_RS00220	RI14_RS00215	46.0414	34.8797	40.4605
CAHE_0378	AL022_RS01740	RI14_RS01730	35.2369	43.2723	39.2546
CAHE_0385	AL022_RS01775	RI14_RS01765	48.0436	26.647	37.3453
CAHE_0008	AL022_RS00040	RI14_RS00040	34.8339	39.7707	37.3023
CAHE_0697	AL022_RS03190	RI14_RS03175	42.1171	32.2457	37.1814
CAHE_0683	AL022_RS03135	RI14_RS03120	39.1202	35.1225	37.1213
		RI14_RS03215	41.6111	31.8274	36.7192
CAHE_0609	AL022_RS02775	RI14_RS02765	43.5404	28.8169	36.1786
CAHE_0066	AL022_RS00315	RI14_RS00310	38.2237	33.3601	35.7919
		RI14_RS00055	32.1863	36.8255	34.5059
	AL022_RS03755	RI14_RS04140	40.704	27.8745	34.2893
CAHE_p0025	AL022_RS04025	RI14_RS04005	38.8865	27.2876	33.0871
CAHE_0689	AL022_RS03150	RI14_RS03135	31.7091	33.7959	32.7525
CAHE_0515	AL022_RS02385	RI14_RS02375	31.1585	32.1494	31.654
CAHE_0546	AL022_RS02500	RI14_RS02490	38.5709	24.1307	31.3508
CAHE_0828	AL022_RS03845	RI14_RS03820	37.8108	24.5533	31.182
	AL022_RS03775	RI14_RS03320	25.5031	34.1264	29.8147
CAHE_0444	AL022_RS02060	RI14_RS02050	27.7551	31.6567	29.7059
	AL022_RS03780	RI14_RS02975	29.4024	27.9966	28.6995
		RI14_RS02780	29.7793	27.5961	28.6877
		RI14_RS02720	28.5275	25.9859	27.2567
CAHE_p0032	AL022_RS04050	RI14_RS04030	27.8291	26.5602	27.1947
CAHE_0558	AL022_RS02550	RI14_RS02540	25.7428	28.5643	27.1535
CAHE_0280	AL022_RS01270	RI14_RS01260	21.1448	31.9265	26.5356
CAHE_0411	AL022_RS01890	RI14_RS01880	18.7106	32.2364	25.4735
CAHE_0215	AL022_RS00995	RI14_RS00985	28.9091	19.8296	24.3694
	AL022_RS03860	RI14_RS00700	25.9833	22.6796	24.3314
		RI14_RS02080	23.8444	24.8006	24.3225
	AL022_RS03895	RI14_RS03680	22.7196	23.6943	23.2069
		RI14_RS01815	24.5325	21.7556	23.1441
	AL022_RS03900	RI14_RS00720	19.7829	25.2667	22.5248
CAHE_0466	AL022_RS02165	RI14_RS02155	22.6629	21.3265	21.9947
		RI14_RS00965	22.424	18.5816	20.5028
		RI14_RS02365	13.153	25.5166	19.3348
	AL022_RS04090	RI14_RS03835	14.7575	13.3358	14.0467
CAHE_0663	AL022_RS03030	RI14_RS03015	16.9786	9.54868	13.2636
	AL022_RS04145	RI14_RS02740	17.851	7.96041	12.9057
CAHE_0552	AL022_RS02525	RI14_RS02515	16.6136	8.65508	12.6343
	AL022_RS04150	RI14_RS03840	15.2915	8.22595	11.7587
CAHE_0634	AL022_RS02900	RI14_RS02885	13.5608	9.69314	11.627
CAHE_0557	AL022_RS02545	RI14_RS02535	10.6778	8.72208	9.69996
CAHE_0539	AL022_RS02470	RI14_RS02460	9.83426	4.96186	7.39806
		RI14_RS03500	8.0455	5.60735	6.82643
	AL022_RS04160	RI14_RS01000	7.07576	3.32478	5.20027
CAHE_0416	AL022_RS01910	RI14_RS01900	7.28621	2.93155	5.10888
CAHE_0088	AL022_RS00410	RI14_RS00405	1.57531	0.571515	1.07341
Penz T, Schmitz-Esser S, Kelly SE, Cass BN, Muller A, Woyke T, Malfatti SA, Hunter MS, Horn M. 2012. Comparative genomics suggests an independent origin of cytoplasmic incompatibility in Cardinium hertigii. PLoS Genet 8(10): e1003012.
